# Supplementary material for: Diaqua­bis­(l-lactato)magnesium
Source: Acta Crystallogr Sect E Struct Rep Online. 2012 Jun 30;68(Pt 7):m978. doi: 10.1107/S1600536812028723 (PMC3393228; doi:10.1107/S1600536812028723)
Supplement: Supplementary file 2 [file e-68-0m978-Isup2.hkl]

# 
# h,k,l, Fc-squared, Fo-squared, sigma(Fo-squared) and status flag 
# 
data_I
_shelx_title ' Mg(H2O)2L2 in P2(1)2(1)2(1)   (2011082506)' 
_shelx_refln_list_code          4 
_shelx_F_calc_maximum       92.40 
_exptl_crystal_F_000       504.00 
_reflns_d_resolution_high  0.7715 
 
loop_ 
 _symmetry_equiv_pos_as_xyz 
 'x, y, z' 
 '-x+1/2, -y, z+1/2' 
 '-x, y+1/2, -z+1/2' 
 'x+1/2, -y+1/2, -z' 
 
_cell_length_a     6.0525 
_cell_length_b    11.9191 
_cell_length_c    14.5258 
_cell_angle_alpha  90.000 
_cell_angle_beta   90.000 
_cell_angle_gamma  90.000 
 
_shelx_F_squared_multiplier     1.000 
 
loop_ 
 _refln_index_h 
 _refln_index_k 
 _refln_index_l 
 _refln_F_squared_calc 
 _refln_F_squared_meas 
 _refln_F_squared_sigma 
 _refln_observed_status 
   2   0   0     2247.83     2186.59     12.81 o 
   4   0   0     1246.34     1193.32      9.34 o 
   6   0   0      391.18      395.19      7.46 o 
   1   1   0     6690.15     6987.92     24.09 o 
   2   1   0      229.37      255.08      2.24 o 
   3   1   0       42.52       40.46      1.38 o 
   4   1   0      171.44      160.30      2.35 o 
   5   1   0       84.54       83.36      2.86 o 
   6   1   0     1095.32     1113.63     10.11 o 
   7   1   0       37.74       35.73      6.50 o 
   0   2   0      247.40      229.63      3.10 o 
   1   2   0       36.22       19.62      2.16 o 
   2   2   0       16.07        9.78      0.65 o 
   3   2   0      390.16      401.31      2.95 o 
   4   2   0       65.65       73.66      1.76 o 
   5   2   0        9.94       15.50      2.46 o 
   6   2   0        3.40        4.53      2.82 o 
   7   2   0      467.40      475.32      8.69 o 
   1   3   0      999.29      918.58      5.55 o 
   2   3   0     1919.43     1996.77     11.71 o 
   3   3   0      161.71      150.67      1.92 o 
   4   3   0        3.29        1.95      1.03 o 
   5   3   0       68.86       66.08      2.29 o 
   6   3   0        0.30        0.78      2.14 o 
   7   3   0      165.80      171.13      8.99 o 
   0   4   0     6865.19     6924.53     42.91 o 
   1   4   0     1241.10     1188.38      7.91 o 
   2   4   0       16.15       28.07      1.10 o 
   3   4   0      639.41      633.28      6.08 o 
   4   4   0       26.71       28.99      2.62 o 
   5   4   0       66.06       73.32      4.04 o 
   6   4   0        0.21        2.26      3.22 o 
   7   4   0       91.41       98.81      6.41 o 
   1   5   0        0.47        5.71      1.78 o 
   2   5   0        0.79        1.63      0.77 o 
   3   5   0      400.70      400.90      4.59 o 
   4   5   0      115.15      107.76      4.24 o 
   5   5   0        1.62        2.78      3.30 o 
   6   5   0      320.75      338.82      8.86 o 
   7   5   0        7.27        5.07      5.24 o 
   0   6   0     3856.97     4053.19     27.39 o 
   1   6   0      872.40      886.48      7.15 o 
   2   6   0      144.66      150.81      1.96 o 
   3   6   0       37.18       40.64      2.13 o 
   4   6   0       28.88       33.82      3.84 o 
   5   6   0       17.21       16.09      4.41 o 
   6   6   0        2.26        1.63      3.45 o 
   7   6   0       39.05       44.38     23.20 o 
   1   7   0      171.64      171.67      3.16 o 
   2   7   0      414.69      455.63      4.63 o 
   3   7   0      215.88      217.50      9.33 o 
   4   7   0      113.45      121.94     11.21 o 
   5   7   0        0.20       -0.86      2.21 o 
   6   7   0        7.72        8.75      3.67 o 
   0   8   0      151.12      147.43      4.55 o 
   1   8   0      178.18      169.59      3.08 o 
   2   8   0       19.73       14.77      1.67 o 
   3   8   0       22.17       23.84      2.22 o 
   4   8   0       39.93       41.51      2.87 o 
   5   8   0       78.40       68.21     13.87 o 
   6   8   0        1.29        7.77     11.55 o 
   1   9   0        4.06        4.37      1.87 o 
   2   9   0       84.36       86.77      2.05 o 
   3   9   0      257.43      250.02      3.73 o 
   4   9   0        0.89        2.26      7.05 o 
   5   9   0       95.28      107.43     22.13 o 
   6   9   0      189.21      241.57     19.58 o 
   0  10   0     1923.04     1941.06     21.69 o 
   1  10   0       44.90       48.41      3.05 o 
   2  10   0       11.08       14.87      2.07 o 
   3  10   0       81.63       69.73      2.53 o 
   4  10   0       64.19       73.17      8.85 o 
   5  10   0       99.45       85.86     23.13 o 
   1  11   0     1745.83     1815.84     14.31 o 
   2  11   0        2.76        2.88      1.52 o 
   3  11   0      103.32       99.77      7.93 o 
   4  11   0        8.63        4.47      9.50 o 
   5  11   0       95.63      111.81     14.05 o 
   0  12   0      124.06      123.73      7.18 o 
   1  12   0      189.66      206.47      5.59 o 
   2  12   0      145.94      155.34      4.76 o 
   3  12   0       24.23        1.66      5.84 o 
   4  12   0       15.81       20.25     11.42 o 
   1  13   0       50.71       43.43      3.55 o 
   2  13   0        2.80        1.25      2.78 o 
   3  13   0      268.95      246.62     15.40 o 
   4  13   0       23.18       -0.84      9.30 o 
   0  14   0       14.42       12.03      4.79 o 
   1  14   0        0.11       -0.05      2.59 o 
   2  14   0       77.04       82.83     21.71 o 
   3  14   0       76.83        4.79     10.20 o 
   1  15   0       24.97       19.30      4.89 o 
   1   0   1        3.07        3.65      0.74 o 
   2   0   1     2649.25     2775.88     12.00 o 
   3   0   1      501.11      479.87      3.87 o 
   4   0   1      153.71      153.59      2.67 o 
   5   0   1        1.91        2.34      1.77 o 
   6   0   1      378.94      378.18      4.94 o 
   7   0   1       86.18       85.62      4.95 o 
   1   1   1     1056.06     1009.41      3.41 o 
   2   1   1     1394.37     1441.07      4.83 o 
   3   1   1      392.40      390.60      2.14 o 
   4   1   1       74.19       71.80      1.54 o 
   5   1   1       19.53       17.69      1.50 o 
   6   1   1      160.15      165.91      2.65 o 
   7   1   1      104.45       96.65      6.43 o 
   0   2   1       99.56      107.94      1.40 o 
   1   2   1     1720.95     1763.49     10.70 o 
   2   2   1     2613.15     2721.38      9.00 o 
   3   2   1      197.25      197.79      1.64 o 
   4   2   1       50.09       49.46      1.40 o 
   5   2   1      249.84      250.29      2.47 o 
   6   2   1       71.65       70.97      2.60 o 
   7   2   1       48.51       36.53      8.57 o 
   0   3   1       70.29       55.00      1.47 o 
   1   3   1     2260.92     2258.92      8.07 o 
   2   3   1       16.98       17.41      0.74 o 
   3   3   1       36.81       40.08      1.13 o 
   4   3   1      284.68      292.42      2.13 o 
   5   3   1      216.73      219.22      2.03 o 
   6   3   1      118.91      116.77      2.21 o 
   7   3   1       51.15       36.52     10.39 o 
   0   4   1     1190.72     1206.55      7.92 o 
   1   4   1      172.67      147.67      1.37 o 
   2   4   1      460.30      506.46      3.04 o 
   3   4   1      693.81      703.34      4.83 o 
   4   4   1        4.95        3.93      0.79 o 
   5   4   1      102.44       95.04      1.99 o 
   6   4   1      135.48      123.47      3.55 o 
   7   4   1      150.39      163.99      7.90 o 
   0   5   1     4049.48     4133.50     23.52 o 
   1   5   1     4680.49     4728.21     15.89 o 
   2   5   1     1963.70     1934.82      6.55 o 
   3   5   1      261.33      246.77      2.38 o 
   4   5   1      244.77      247.60      3.44 o 
   5   5   1      249.47      257.78      4.43 o 
   6   5   1       79.14       78.90      8.01 o 
   7   5   1        4.08        3.68      4.17 o 
   0   6   1     5074.29     5169.61     29.71 o 
   1   6   1     1228.91     1253.09      7.01 o 
   2   6   1      472.96      467.58      2.11 o 
   3   6   1     1882.65     1853.72      8.03 o 
   4   6   1      569.46      553.40      4.92 o 
   5   6   1       89.79      101.07      3.12 o 
   6   6   1       87.76       96.73      4.80 o 
   7   6   1      212.83      227.06      8.35 o 
   0   7   1     1026.74     1005.17      7.03 o 
   1   7   1      110.11      106.44      1.99 o 
   2   7   1      738.87      779.01      3.76 o 
   3   7   1      297.82      297.79      3.89 o 
   4   7   1       88.50       95.36      3.61 o 
   5   7   1       52.47       57.70      3.88 o 
   6   7   1      277.77      283.85      6.78 o 
   0   8   1      847.65      833.74      6.76 o 
   1   8   1      128.73      131.48      2.09 o 
   2   8   1      108.08       95.12      1.71 o 
   3   8   1       40.62       43.79      3.01 o 
   4   8   1      226.24      219.36      4.46 o 
   5   8   1      117.86      125.63      8.13 o 
   6   8   1       12.08        6.57      6.36 o 
   0   9   1      612.10      617.92      5.99 o 
   1   9   1       54.38       55.57      1.89 o 
   2   9   1       40.04       42.51      1.40 o 
   3   9   1        1.73        1.20      0.90 o 
   4   9   1       52.98       54.38      3.61 o 
   5   9   1       10.68        6.08      5.92 o 
   6   9   1       40.87       36.23     10.37 o 
   0  10   1      200.39      202.83      4.19 o 
   1  10   1       84.70       92.00      2.09 o 
   2  10   1      265.58      257.68      2.48 o 
   3  10   1      177.34      163.87      3.75 o 
   4  10   1       29.79       26.02      3.52 o 
   5  10   1       54.72       63.72     10.04 o 
   0  11   1      292.99      297.75      5.84 o 
   1  11   1      169.32      174.29      3.29 o 
   2  11   1      150.75      148.04      3.44 o 
   3  11   1      119.47      122.32      2.41 o 
   4  11   1        0.90       -1.52      5.56 o 
   5  11   1       37.37       48.17     10.25 o 
   0  12   1      210.29      211.88      5.16 o 
   1  12   1      355.19      358.82      4.47 o 
   2  12   1      338.05      335.50      3.67 o 
   3  12   1      102.11      113.88      7.39 o 
   4  12   1      127.85      155.49     10.20 o 
   0  13   1       50.08       44.40      3.67 o 
   1  13   1       65.96       65.75      2.69 o 
   2  13   1       26.08       20.51      2.96 o 
   3  13   1       85.95        0.23      6.03 o 
   4  13   1       55.38       32.43     29.92 o 
   0  14   1        0.02       -1.31      2.85 o 
   1  14   1        4.65        4.64      2.40 o 
   2  14   1        3.18        3.45      2.42 o 
   3  14   1       34.67       -1.06      6.11 o 
   0  15   1       10.78        6.84      3.42 o 
   1  15   1        1.88        2.91      2.64 o 
   1   0   2     3911.25     3811.26     19.70 o 
   2   0   2      209.60      217.92      4.14 o 
   3   0   2     7393.99     7419.78     31.90 o 
   4   0   2     1374.50     1336.89      8.40 o 
   5   0   2       66.14       64.80      2.97 o 
   6   0   2       53.95       54.64      3.13 o 
   7   0   2        6.49        5.06      2.64 o 
   0   1   2     1627.82     1549.35      8.39 o 
   1   1   2     3861.01     3828.09     14.02 o 
   2   1   2     6497.25     6670.19     20.85 o 
   3   1   2     1174.80     1163.41      4.93 o 
   4   1   2      419.38      394.55      3.11 o 
   5   1   2      126.73      129.43      2.44 o 
   6   1   2      233.28      236.81      2.89 o 
   7   1   2      192.20      203.30      3.30 o 
   0   2   2     8537.82     8744.09     39.71 o 
   1   2   2     3516.71     3454.48     12.97 o 
   2   2   2       76.66       87.38      1.79 o 
   3   2   2      499.47      545.13      2.65 o 
   4   2   2      476.76      470.96      3.01 o 
   5   2   2        7.32        4.54      1.09 o 
   6   2   2      167.97      174.33      2.60 o 
   7   2   2       26.91       20.26      3.60 o 
   0   3   2     2511.79     2583.82     14.28 o 
   1   3   2      327.85      338.28      2.26 o 
   2   3   2      435.78      514.13      2.66 o 
   3   3   2       26.16       27.28      0.71 o 
   4   3   2       55.76       52.77      1.26 o 
   5   3   2       78.36       79.05      2.01 o 
   6   3   2       57.75       59.01      2.60 o 
   7   3   2        5.59        0.70      2.63 o 
   0   4   2      100.51       93.64      1.93 o 
   1   4   2      531.20      541.61      3.28 o 
   2   4   2      211.91      225.12      2.16 o 
   3   4   2      242.48      238.99      2.55 o 
   4   4   2      481.34      485.31      3.80 o 
   5   4   2       21.23       22.81      1.89 o 
   6   4   2      126.39      130.15      3.69 o 
   7   4   2       58.78       39.67     13.68 o 
   0   5   2       11.24       12.76      1.38 o 
   1   5   2      631.54      635.07      3.37 o 
   2   5   2      206.72      217.86      2.29 o 
   3   5   2      547.45      514.73      3.98 o 
   4   5   2       24.44       25.54      1.06 o 
   5   5   2      150.88      154.96      4.50 o 
   6   5   2       32.47       23.84      4.59 o 
   7   5   2      138.56      144.97      5.96 o 
   0   6   2       66.35       70.44      2.63 o 
   1   6   2     1249.34     1233.31      5.27 o 
   2   6   2       45.44       47.02      1.89 o 
   3   6   2      924.85      908.10      6.62 o 
   4   6   2      319.85      323.42      5.37 o 
   5   6   2       40.31       39.01      3.49 o 
   6   6   2       53.78       52.69      9.07 o 
   7   6   2        9.60        5.32      3.88 o 
   0   7   2     1198.18     1169.10      9.30 o 
   1   7   2      169.65      171.26      2.00 o 
   2   7   2      332.30      326.40      3.09 o 
   3   7   2       14.18        9.79      1.10 o 
   4   7   2      156.27      151.40      3.94 o 
   5   7   2      137.81      150.65      4.26 o 
   6   7   2       17.91       12.99      4.28 o 
   0   8   2      247.95      233.87      4.10 o 
   1   8   2       66.90       67.55      1.75 o 
   2   8   2       41.98       38.46      1.60 o 
   3   8   2      263.53      265.46      3.18 o 
   4   8   2       19.87       19.73      2.86 o 
   5   8   2       84.36       81.55      4.68 o 
   6   8   2       78.77       87.91     11.13 o 
   0   9   2       10.32       15.61      2.10 o 
   1   9   2      251.71      250.92      3.07 o 
   2   9   2      325.45      327.06      3.93 o 
   3   9   2       18.26       22.16      2.19 o 
   4   9   2        2.69        1.29      2.39 o 
   5   9   2       40.74       29.78      7.56 o 
   6   9   2       19.06       24.58     11.93 o 
   0  10   2       49.25       52.58      2.88 o 
   1  10   2      670.40      704.28      5.00 o 
   2  10   2      415.09      415.15      4.28 o 
   3  10   2      178.56      197.13      6.53 o 
   4  10   2        0.39       -0.96      1.93 o 
   5  10   2        7.55       11.58      5.74 o 
   0  11   2      145.31      161.52      4.74 o 
   1  11   2        5.19        5.37      1.60 o 
   2  11   2      536.99      550.67      5.63 o 
   3  11   2       94.95       83.54      2.31 o 
   4  11   2      143.63      170.75      8.76 o 
   5  11   2      214.09      226.59     15.47 o 
   0  12   2       30.45       32.30      3.05 o 
   1  12   2       89.69       95.01      2.82 o 
   2  12   2       51.15       53.38      2.26 o 
   3  12   2       54.56       52.93      7.28 o 
   4  12   2      217.05      242.44     11.36 o 
   0  13   2      259.78      270.51      6.06 o 
   1  13   2       58.35       61.10      2.85 o 
   2  13   2       30.64       23.17      2.79 o 
   3  13   2       32.70        5.61      5.01 o 
   4  13   2       59.83       50.52     38.32 o 
   0  14   2        4.70        4.44      3.12 o 
   1  14   2      104.86      122.45      4.41 o 
   2  14   2        6.86        0.23      3.05 o 
   3  14   2        2.55        0.45      5.60 o 
   0  15   2        1.98        4.41      3.88 o 
   1  15   2        4.17        1.31      2.89 o 
   1   0   3     4279.99     4294.87     23.32 o 
   2   0   3     1037.39     1054.16      7.05 o 
   3   0   3      417.93      381.96      4.68 o 
   4   0   3     1482.21     1506.52      9.32 o 
   5   0   3       54.59       52.58      2.47 o 
   6   0   3      157.69      177.58      4.23 o 
   7   0   3       76.91       79.27      3.46 o 
   0   1   3     1238.31     1191.53      7.49 o 
   1   1   3      134.84      148.48      1.83 o 
   2   1   3       75.84       87.18      1.90 o 
   3   1   3     2438.67     2439.99      9.29 o 
   4   1   3      749.58      753.06      4.74 o 
   5   1   3      122.44      125.00      2.37 o 
   6   1   3       44.08       39.99      2.20 o 
   7   1   3       64.75       73.13      2.95 o 
   0   2   3      263.39      252.51      3.16 o 
   1   2   3      291.11      247.84      2.23 o 
   2   2   3      842.78      799.22      3.64 o 
   3   2   3      440.92      446.81      2.56 o 
   4   2   3      393.77      390.07      2.88 o 
   5   2   3      110.94      106.57      1.85 o 
   6   2   3       45.27       45.03      2.12 o 
   7   2   3       13.28        7.18      2.17 o 
   0   3   3       44.93       46.50      1.84 o 
   1   3   3     2212.60     2240.33      8.92 o 
   2   3   3     2595.17     2655.04      9.34 o 
   3   3   3      633.34      602.99      3.14 o 
   4   3   3      670.52      679.55      3.59 o 
   5   3   3      216.96      204.85      2.16 o 
   6   3   3       47.88       43.60      1.86 o 
   7   3   3       10.90        3.87      3.49 o 
   0   4   3     3157.69     3203.51     18.52 o 
   1   4   3     1473.55     1607.81      8.19 o 
   2   4   3      720.42      696.57      3.90 o 
   3   4   3      144.20      145.15      2.24 o 
   4   4   3      736.85      736.24      5.08 o 
   5   4   3      173.58      175.11      3.30 o 
   6   4   3      192.71      195.32      3.25 o 
   7   4   3       27.50        5.71      4.16 o 
   0   5   3     1415.57     1328.77      8.19 o 
   1   5   3      298.08      318.96      2.71 o 
   2   5   3      910.04      875.26      4.24 o 
   3   5   3      784.38      806.19      5.48 o 
   4   5   3      219.85      201.40      2.67 o 
   5   5   3       40.38       39.78      1.70 o 
   6   5   3       76.57       80.05      9.47 o 
   7   5   3        8.69        3.36      4.06 o 
   0   6   3      860.96      888.47      5.87 o 
   1   6   3     1449.71     1442.57      7.32 o 
   2   6   3      516.45      529.45      3.57 o 
   3   6   3      896.21      872.99      7.00 o 
   4   6   3       99.78      102.37      2.21 o 
   5   6   3       84.08       80.76      3.81 o 
   6   6   3      118.47      123.56      5.24 o 
   7   6   3        2.06        0.78      3.69 o 
   0   7   3      621.72      617.60      5.45 o 
   1   7   3      441.58      438.34      3.30 o 
   2   7   3      520.54      535.05      3.87 o 
   3   7   3      861.04      878.26      7.01 o 
   4   7   3      461.91      445.91      3.54 o 
   5   7   3      161.95      171.26      4.62 o 
   6   7   3       41.51       42.33      7.72 o 
   0   8   3      466.56      461.02     12.19 o 
   1   8   3       94.28      104.19      2.07 o 
   2   8   3       16.79       17.00      1.31 o 
   3   8   3      233.85      226.68      3.12 o 
   4   8   3      327.22      321.83      2.95 o 
   5   8   3       25.85       11.34      5.90 o 
   6   8   3        5.62        6.46      4.90 o 
   0   9   3        5.58        5.86      2.06 o 
   1   9   3       97.15       93.93      1.88 o 
   2   9   3       21.05       24.60      2.11 o 
   3   9   3      323.66      318.98      5.25 o 
   4   9   3       11.29        4.87      1.75 o 
   5   9   3       40.67       36.62      8.23 o 
   6   9   3        4.29        5.68      8.71 o 
   0  10   3        6.66        8.33      2.24 o 
   1  10   3      279.70      286.27      2.93 o 
   2  10   3      197.33      196.27      3.34 o 
   3  10   3        5.35        9.58      2.83 o 
   4  10   3      130.15      136.44      5.46 o 
   5  10   3       40.25       30.29      8.60 o 
   0  11   3      395.66      406.07      5.88 o 
   1  11   3      162.42      157.02      2.79 o 
   2  11   3      163.17      173.09      3.51 o 
   3  11   3      162.41      158.45      3.57 o 
   4  11   3      185.33      189.32      8.16 o 
   5  11   3      120.88      151.74     10.08 o 
   0  12   3      345.09      345.47      4.91 o 
   1  12   3      174.91      177.15      3.05 o 
   2  12   3       25.31       22.86      2.77 o 
   3  12   3      352.19      348.69      5.32 o 
   4  12   3       29.16       16.47     13.90 o 
   0  13   3        4.44        4.80      2.78 o 
   1  13   3       38.92       33.03      2.71 o 
   2  13   3      130.31      126.68      3.47 o 
   3  13   3      122.54      122.44     31.61 o 
   4  13   3       14.83        4.08      8.50 o 
   0  14   3       51.07       64.04      4.58 o 
   1  14   3       16.49       15.64      3.97 o 
   2  14   3       18.92        6.77      3.24 o 
   3  14   3       31.89        1.70      6.27 o 
   0  15   3        3.40        3.22      3.85 o 
   1  15   3       41.94       34.09      4.78 o 
   0   0   4      997.70      985.90     11.10 o 
   1   0   4     1719.36     1677.63     11.26 o 
   2   0   4     3955.98     3775.71     22.18 o 
   3   0   4        2.31        5.15      1.44 o 
   4   0   4      332.45      327.40      4.29 o 
   5   0   4        1.80        3.26      2.15 o 
   6   0   4       75.58       76.06      3.26 o 
   7   0   4       47.46       37.99      7.96 o 
   0   1   4      235.84      250.12      3.76 o 
   1   1   4     2502.43     2513.51     10.78 o 
   2   1   4       30.19       28.62      1.40 o 
   3   1   4     1137.23     1115.30      6.42 o 
   4   1   4      958.54      941.93      4.81 o 
   5   1   4      378.06      371.86      3.31 o 
   6   1   4       42.83       45.24      2.17 o 
   7   1   4       63.47       68.44      3.08 o 
   0   2   4      896.84      934.54      6.99 o 
   1   2   4     1656.46     1734.21      7.58 o 
   2   2   4      654.15      654.38      3.94 o 
   3   2   4     1223.40     1253.39      5.65 o 
   4   2   4       43.40       41.55      1.42 o 
   5   2   4      230.81      228.61      2.59 o 
   6   2   4        8.31        7.52      1.49 o 
   7   2   4       48.05       50.58      7.42 o 
   0   3   4      151.45      154.77      2.55 o 
   1   3   4     1621.25     1743.90      7.98 o 
   2   3   4      456.09      446.96      2.91 o 
   3   3   4      195.62      191.32      2.51 o 
   4   3   4      876.00      858.21      5.02 o 
   5   3   4       84.89       80.37      1.62 o 
   6   3   4       47.79       42.50      2.74 o 
   7   3   4        4.10        2.95      3.50 o 
   0   4   4      585.20      769.33     17.86 o 
   1   4   4      176.55      205.20      1.86 o 
   2   4   4     1978.70     1928.97      7.40 o 
   3   4   4       33.75       32.97      1.06 o 
   4   4   4       89.75       87.46      2.73 o 
   5   4   4       70.64       69.40      2.54 o 
   6   4   4       23.66       26.24      2.68 o 
   7   4   4       33.62       18.76      6.82 o 
   0   5   4        7.81        5.11      1.79 o 
   1   5   4      199.86      218.30      1.92 o 
   2   5   4     1170.39     1171.88      5.94 o 
   3   5   4      425.50      423.27      3.06 o 
   4   5   4      370.83      364.85      3.75 o 
   5   5   4       69.64       70.54      2.72 o 
   6   5   4      212.80      222.53      4.43 o 
   7   5   4       17.34       16.98      4.55 o 
   0   6   4     1780.90     1767.30     12.25 o 
   1   6   4      535.18      540.15      3.84 o 
   2   6   4      701.83      697.95      4.29 o 
   3   6   4      399.82      388.30      4.05 o 
   4   6   4      285.41      270.48      3.43 o 
   5   6   4      253.31      258.11      5.30 o 
   6   6   4      118.89      120.17     16.84 o 
   7   6   4      178.74      200.47      6.04 o 
   0   7   4      130.69      136.78      2.51 o 
   1   7   4     1046.40     1044.88      5.86 o 
   2   7   4       44.76       43.55      1.86 o 
   3   7   4      593.62      562.79      5.67 o 
   4   7   4      185.49      189.12      3.23 o 
   5   7   4      128.63      119.57      3.94 o 
   6   7   4        6.68        7.40      3.58 o 
   0   8   4      121.95      128.31      2.99 o 
   1   8   4       79.86       83.43      2.34 o 
   2   8   4      451.04      416.32      3.76 o 
   3   8   4      148.38      145.52      3.82 o 
   4   8   4      101.20      111.27      4.51 o 
   5   8   4      127.04      128.51     12.26 o 
   6   8   4       29.61       26.21      4.71 o 
   0   9   4       81.21       87.60      2.94 o 
   1   9   4       32.45       32.16      1.90 o 
   2   9   4      324.89      326.70      3.35 o 
   3   9   4       91.82       86.75      3.03 o 
   4   9   4      350.08      364.31      4.40 o 
   5   9   4       80.98       78.29      7.37 o 
   6   9   4      132.92      139.23      7.19 o 
   0  10   4        2.12        0.77      2.23 o 
   1  10   4      288.69      293.39      3.46 o 
   2  10   4       50.02       57.54      2.50 o 
   3  10   4       98.68      100.41      3.78 o 
   4  10   4      190.17      188.37      3.25 o 
   5  10   4       13.39       16.71      5.31 o 
   0  11   4        6.79        9.78      2.41 o 
   1  11   4       80.74       86.86      2.72 o 
   2  11   4      187.85      191.54      4.03 o 
   3  11   4       62.67       57.77      7.57 o 
   4  11   4       74.86       68.93     12.16 o 
   5  11   4       19.02       17.14      7.37 o 
   0  12   4       26.00       27.82      3.24 o 
   1  12   4        1.33        2.48      1.96 o 
   2  12   4       99.57       99.97      5.90 o 
   3  12   4      133.32      127.13     10.95 o 
   4  12   4       39.29        9.99      7.78 o 
   0  13   4        0.08        2.63      2.39 o 
   1  13   4       60.96       64.38      3.34 o 
   2  13   4      127.51      132.81      3.91 o 
   3  13   4       44.21       10.60      8.10 o 
   0  14   4       35.44       31.74      6.67 o 
   1  14   4       28.07       22.84      4.20 o 
   2  14   4       27.53       19.32      3.55 o 
   0  15   4       41.13       40.27      8.95 o 
   1   0   5      471.48      469.48      4.87 o 
   2   0   5      293.63      279.73      3.77 o 
   3   0   5      577.65      533.86      5.11 o 
   4   0   5     1117.97     1080.69      9.54 o 
   5   0   5      447.28      449.55      5.58 o 
   6   0   5        0.02       -1.15      2.15 o 
   7   0   5      176.58      183.98      4.95 o 
   0   1   5      665.70      615.77      5.72 o 
   1   1   5     2811.12     2743.99     11.84 o 
   2   1   5      643.67      671.57      4.45 o 
   3   1   5     1380.21     1427.20      6.96 o 
   4   1   5      207.33      210.30      2.51 o 
   5   1   5      378.12      378.77      3.30 o 
   6   1   5      273.60      279.56      3.30 o 
   7   1   5        5.49        4.40      2.42 o 
   0   2   5      612.70      649.91      7.98 o 
   1   2   5      153.95      154.85      2.51 o 
   2   2   5      966.70      921.61      5.19 o 
   3   2   5       93.36       85.98      1.86 o 
   4   2   5       12.47        8.73      1.33 o 
   5   2   5      244.68      247.09      2.91 o 
   6   2   5       19.44       18.67      1.83 o 
   7   2   5       12.93        9.52      2.61 o 
   0   3   5      152.84      145.72      3.29 o 
   1   3   5     2575.15     2646.02     11.75 o 
   2   3   5      552.27      518.42      3.87 o 
   3   3   5      419.15      431.71      3.18 o 
   4   3   5      323.29      337.39      2.68 o 
   5   3   5      143.24      146.33      2.61 o 
   6   3   5       68.49       64.77      3.43 o 
   7   3   5        6.62        4.04      2.86 o 
   0   4   5       57.26       54.55      2.29 o 
   1   4   5      145.70      156.78      2.27 o 
   2   4   5      123.51      137.55      2.04 o 
   3   4   5     1099.09     1062.56      5.66 o 
   4   4   5       80.59       89.20      1.56 o 
   5   4   5       90.92       90.95      2.30 o 
   6   4   5       25.07       17.44      3.33 o 
   7   4   5        5.03        2.28      3.60 o 
   0   5   5      250.11      277.04      3.93 o 
   1   5   5      389.83      356.36      2.87 o 
   2   5   5       66.80       63.16      1.81 o 
   3   5   5      963.59      952.20      5.12 o 
   4   5   5       71.37       68.20      2.72 o 
   5   5   5       53.25       55.90      2.73 o 
   6   5   5       28.59       20.48      4.61 o 
   7   5   5        8.24        5.39      4.14 o 
   0   6   5        0.12        6.14      1.82 o 
   1   6   5      154.91      167.56      2.40 o 
   2   6   5      588.02      579.19      3.91 o 
   3   6   5      370.76      366.26      2.72 o 
   4   6   5      142.68      143.46      2.80 o 
   5   6   5      158.62      159.62      3.12 o 
   6   6   5        5.21        4.42      3.75 o 
   0   7   5      146.61      156.79      3.86 o 
   1   7   5      478.71      492.50      3.86 o 
   2   7   5      118.91      120.60      2.43 o 
   3   7   5       14.44       11.94      1.50 o 
   4   7   5      603.04      620.43      6.49 o 
   5   7   5        4.15        5.24      1.85 o 
   6   7   5       28.84       19.13      5.96 o 
   0   8   5       27.37       28.16      2.45 o 
   1   8   5      219.57      213.80      2.99 o 
   2   8   5      290.85      299.71      3.47 o 
   3   8   5      174.77      169.75      2.94 o 
   4   8   5       15.90       20.85      4.27 o 
   5   8   5       30.95       26.68      5.94 o 
   6   8   5        6.60        3.88      3.94 o 
   0   9   5      108.97      113.37      4.02 o 
   1   9   5      124.72      124.55      2.56 o 
   2   9   5      147.86      148.64      2.55 o 
   3   9   5       47.54       52.51      2.00 o 
   4   9   5        6.85        4.66      2.01 o 
   5   9   5        2.18        4.11      3.25 o 
   6   9   5        7.02        3.43      5.13 o 
   0  10   5       38.58       49.28      3.93 o 
   1  10   5       36.85       36.47      2.31 o 
   2  10   5       86.49       81.89      2.31 o 
   3  10   5      134.68      137.71      3.76 o 
   4  10   5       62.68       57.81      4.19 o 
   5  10   5       63.33       61.35      5.39 o 
   0  11   5       36.68       36.58      4.09 o 
   1  11   5      139.45      149.25      3.27 o 
   2  11   5      100.19       88.79      4.99 o 
   3  11   5       79.53       77.15      3.75 o 
   4  11   5      102.18      112.13      5.60 o 
   5  11   5       64.73       64.55      6.09 o 
   0  12   5      673.12      710.76      8.65 o 
   1  12   5      111.07      117.46      3.21 o 
   2  12   5      365.97      374.96      6.90 o 
   3  12   5      155.48      158.00      4.13 o 
   4  12   5      114.86      115.22      8.32 o 
   0  13   5       19.56       16.57      4.23 o 
   1  13   5       50.83       37.25      7.24 o 
   2  13   5       65.80       75.78      7.02 o 
   3  13   5      116.54      129.19      6.90 o 
   0  14   5        1.09        1.64      3.20 o 
   1  14   5       32.06       21.11      4.35 o 
   2  14   5      121.39      136.48      4.54 o 
   0   0   6      486.55      480.17     12.74 o 
   1   0   6      896.84      833.35      7.81 o 
   2   0   6     4543.32     4577.63     27.59 o 
   3   0   6      292.26      288.70      4.92 o 
   4   0   6      299.44      287.81      5.44 o 
   5   0   6      240.55      243.16      4.42 o 
   6   0   6       46.86       44.53      3.50 o 
   7   0   6       43.05       47.36      7.75 o 
   0   1   6      243.53      201.10      3.91 o 
   1   1   6     1575.04     1583.39      8.12 o 
   2   1   6      136.57      138.80      2.67 o 
   3   1   6       56.65       66.24      2.22 o 
   4   1   6      139.29      138.12      2.21 o 
   5   1   6      130.59      128.34      2.53 o 
   6   1   6        0.30        1.19      1.57 o 
   7   1   6        7.61        3.35      3.17 o 
   0   2   6        0.32        0.07      1.46 o 
   1   2   6     1862.19     1932.79      9.51 o 
   2   2   6      279.63      263.06      3.13 o 
   3   2   6      260.77      256.48      2.97 o 
   4   2   6      180.51      184.64      2.49 o 
   5   2   6      328.68      346.68      3.23 o 
   6   2   6       63.82       56.09      2.74 o 
   7   2   6       41.73       27.13      7.02 o 
   0   3   6      135.64      149.12      3.88 o 
   1   3   6      525.85      497.67      3.74 o 
   2   3   6       71.07       80.67      2.05 o 
   3   3   6      193.01      201.84      2.46 o 
   4   3   6      133.74      126.31      2.16 o 
   5   3   6       63.38       66.34      1.96 o 
   6   3   6       63.55       61.65      2.57 o 
   7   3   6        9.35        0.68      3.01 o 
   0   4   6     1094.66     1037.27      8.00 o 
   1   4   6      825.48      846.90      5.43 o 
   2   4   6      512.73      474.12      4.58 o 
   3   4   6       78.78       81.74      1.93 o 
   4   4   6      268.83      279.33      2.67 o 
   5   4   6      269.92      265.75      2.53 o 
   6   4   6        0.48        0.63      1.66 o 
   7   4   6       28.32       13.86      5.65 o 
   0   5   6      538.87      462.50      6.48 o 
   1   5   6     1147.18     1150.99      5.97 o 
   2   5   6      243.00      255.41      2.90 o 
   3   5   6      452.53      463.74      3.14 o 
   4   5   6       32.47       32.19      1.27 o 
   5   5   6      329.37      340.45      4.55 o 
   6   5   6        2.54        1.54      1.97 o 
   0   6   6        7.96        9.90      2.45 o 
   1   6   6      545.34      526.48      4.08 o 
   2   6   6      382.59      383.40      3.95 o 
   3   6   6      382.48      369.47      3.09 o 
   4   6   6      606.22      615.52      6.14 o 
   5   6   6      131.31      125.55      3.34 o 
   6   6   6      166.82      186.98      6.07 o 
   0   7   6      919.93      923.50      9.39 o 
   1   7   6      539.84      541.04      4.08 o 
   2   7   6     1267.03     1219.37      7.71 o 
   3   7   6      100.47      100.13      2.32 o 
   4   7   6      197.28      200.96      3.96 o 
   5   7   6       14.46       13.94      2.39 o 
   6   7   6      189.82      206.23      6.22 o 
   0   8   6       80.84       82.20      4.24 o 
   1   8   6       89.59       85.38      1.99 o 
   2   8   6       76.57       84.18      2.96 o 
   3   8   6       79.22       75.28      2.15 o 
   4   8   6       68.96       71.20      3.50 o 
   5   8   6      201.12      198.79      5.78 o 
   6   8   6       48.84       39.97      7.74 o 
   0   9   6        4.15        3.24      2.11 o 
   1   9   6      428.18      407.62      4.38 o 
   2   9   6      275.40      281.71      3.54 o 
   3   9   6       38.91       46.94      1.84 o 
   4   9   6       51.48       47.44      9.23 o 
   5   9   6       13.97        8.10      3.82 o 
   0  10   6        2.94        1.32      2.66 o 
   1  10   6       14.41       16.09      2.59 o 
   2  10   6      232.41      231.23      3.43 o 
   3  10   6       46.30       40.52      3.75 o 
   4  10   6       69.47       57.76      7.19 o 
   5  10   6       13.41        9.97      4.08 o 
   0  11   6      147.13      163.40      5.31 o 
   1  11   6      354.93      351.48      5.05 o 
   2  11   6       33.81       30.85      2.47 o 
   3  11   6      216.71      238.29      4.68 o 
   4  11   6       10.59        7.37      4.52 o 
   0  12   6        9.21        8.89      3.98 o 
   1  12   6       45.05       46.03      3.14 o 
   2  12   6       20.51       14.79      2.37 o 
   3  12   6        0.68        0.05      2.25 o 
   4  12   6       32.91       19.50      9.11 o 
   0  13   6       24.35       18.68      4.60 o 
   1  13   6      169.01      185.32      4.64 o 
   2  13   6       21.28       16.77      3.59 o 
   3  13   6       63.87       56.78     16.45 o 
   0  14   6       33.76       15.15      8.84 o 
   1  14   6       35.16       31.71      6.04 o 
   2  14   6        4.20        2.40      3.31 o 
   1   0   7     1536.75     1602.98     11.82 o 
   2   0   7      840.63      791.81      7.83 o 
   3   0   7        1.66        3.69      2.49 o 
   4   0   7       58.60       63.24      4.33 o 
   5   0   7       25.47       31.14      2.83 o 
   6   0   7      148.49      149.32      4.08 o 
   7   0   7       44.59       45.98      4.17 o 
   0   1   7     1039.71      978.56      8.31 o 
   1   1   7      384.26      371.70      3.67 o 
   2   1   7     3602.71     3579.64     17.43 o 
   3   1   7      100.52      103.94      3.70 o 
   4   1   7      315.04      300.17      3.35 o 
   5   1   7      374.85      376.10      3.83 o 
   6   1   7       58.94       60.81      5.07 o 
   7   1   7       73.74       67.65      5.10 o 
   0   2   7       52.04       50.50      3.64 o 
   1   2   7     1810.33     1785.97      9.34 o 
   2   2   7      341.99      332.78      3.42 o 
   3   2   7      304.44      291.83      3.62 o 
   4   2   7      146.32      145.97      2.95 o 
   5   2   7       13.75       12.69      1.86 o 
   6   2   7       17.73       15.64      1.98 o 
   7   2   7       87.62       89.65      5.30 o 
   0   3   7        7.00        3.56      2.40 o 
   1   3   7      111.29      106.05      2.46 o 
   2   3   7       40.48       46.72      2.11 o 
   3   3   7       56.55       48.75      2.17 o 
   4   3   7       37.24       32.68      2.11 o 
   5   3   7      572.13      571.44      4.50 o 
   6   3   7       56.25       46.21      3.82 o 
   7   3   7       56.96       40.40     13.18 o 
   0   4   7      100.71       88.49      3.86 o 
   1   4   7     1297.36     1275.92      8.42 o 
   2   4   7      304.89      292.34      3.75 o 
   3   4   7       17.01       19.82      1.60 o 
   4   4   7       41.21       36.89      1.74 o 
   5   4   7       55.73       53.09      1.66 o 
   6   4   7       62.40       63.98      5.88 o 
   0   5   7      553.66      544.91      5.48 o 
   1   5   7       92.48       86.22      2.10 o 
   2   5   7     1126.16     1085.19      6.91 o 
   3   5   7      189.62      185.19      2.26 o 
   4   5   7      431.25      421.88      3.65 o 
   5   5   7      181.23      181.78      3.45 o 
   6   5   7       10.56       10.49      2.58 o 
   0   6   7       72.12       66.81      3.27 o 
   1   6   7      813.87      805.31      5.18 o 
   2   6   7      332.49      329.51      2.89 o 
   3   6   7       14.88       12.44      1.93 o 
   4   6   7      116.99      114.89      3.83 o 
   5   6   7       36.90       36.24      2.97 o 
   6   6   7       38.14       39.15      4.71 o 
   0   7   7       92.02      105.91      3.47 o 
   1   7   7       50.98       49.23      1.99 o 
   2   7   7      187.23      192.60      2.98 o 
   3   7   7       26.72       27.64      1.86 o 
   4   7   7       18.90       12.25      2.46 o 
   5   7   7      187.05      184.13      3.82 o 
   6   7   7        4.62        2.78      4.02 o 
   0   8   7      148.50      140.08      4.10 o 
   1   8   7      331.77      338.95      3.62 o 
   2   8   7      122.14      117.37      3.09 o 
   3   8   7      151.25      141.26      3.87 o 
   4   8   7       41.54       29.30      8.90 o 
   5   8   7        2.37        3.49      3.02 o 
   6   8   7       20.54       13.85      4.72 o 
   0   9   7       94.15      102.02      3.74 o 
   1   9   7       60.89       58.44      2.68 o 
   2   9   7       48.05       49.77      2.51 o 
   3   9   7       68.38       65.76      3.10 o 
   4   9   7        3.24        1.68      2.58 o 
   5   9   7       36.67       23.55      8.05 o 
   0  10   7      175.06      180.61      4.21 o 
   1  10   7      176.30      187.77      3.74 o 
   2  10   7       73.81       84.37      3.19 o 
   3  10   7       71.20       75.70      4.17 o 
   4  10   7        8.25        3.41      2.63 o 
   5  10   7        0.49        2.73      4.38 o 
   0  11   7       33.31       40.85      4.28 o 
   1  11   7      100.01      101.13      3.42 o 
   2  11   7      100.26       93.82      3.02 o 
   3  11   7       72.10       83.46      4.78 o 
   4  11   7        0.64        0.07      3.39 o 
   0  12   7        8.86       10.26      3.90 o 
   1  12   7      598.81      608.94      6.80 o 
   2  12   7        4.46        3.80      2.26 o 
   3  12   7       42.79       50.99      4.33 o 
   0  13   7      247.30      242.80      6.91 o 
   1  13   7      122.99      134.03      4.52 o 
   2  13   7        8.55        6.68      3.31 o 
   3  13   7        9.63        6.89      3.45 o 
   0  14   7      140.51      151.16      6.25 o 
   1  14   7       10.63        3.84      3.02 o 
   0   0   8     2405.82     2596.03     37.54 o 
   1   0   8     1451.81     1391.24     11.16 o 
   2   0   8      175.65      190.27      4.60 o 
   3   0   8        2.96        0.77      2.52 o 
   4   0   8        2.30        0.72      2.29 o 
   5   0   8      323.62      321.23      4.97 o 
   6   0   8       14.66       13.89      3.05 o 
   7   0   8        5.18        4.20      3.81 o 
   0   1   8      128.99      128.88      4.10 o 
   1   1   8     2547.70     2634.64     12.95 o 
   2   1   8       14.43       10.19      1.90 o 
   3   1   8       58.37       66.21      2.54 o 
   4   1   8       34.86       41.97      2.48 o 
   5   1   8      213.63      216.00      3.17 o 
   6   1   8       49.56       51.58      3.01 o 
   7   1   8       13.94        9.77      3.02 o 
   0   2   8      458.71      494.61      6.07 o 
   1   2   8      102.90      114.24      2.74 o 
   2   2   8      211.09      221.38      3.24 o 
   3   2   8       97.98       90.08      2.82 o 
   4   2   8       27.63       27.34      2.24 o 
   5   2   8       87.38       92.47      2.44 o 
   6   2   8      111.87      121.48      5.27 o 
   7   2   8        7.85        6.39      2.96 o 
   0   3   8        9.43        8.08      2.65 o 
   1   3   8      247.66      228.22      3.26 o 
   2   3   8      218.81      213.06      3.31 o 
   3   3   8      161.01      157.61      3.31 o 
   4   3   8      202.50      188.73      3.25 o 
   5   3   8       41.87       45.25      2.29 o 
   6   3   8       45.87       38.29      5.35 o 
   0   4   8       17.38       15.94      2.92 o 
   1   4   8     1370.69     1374.82      8.18 o 
   2   4   8       64.52       63.60      2.58 o 
   3   4   8      258.62      251.36      3.69 o 
   4   4   8       83.97       83.84      2.72 o 
   5   4   8       39.15       38.84      1.86 o 
   6   4   8       43.78       39.04      7.20 o 
   0   5   8      983.75      953.47      8.91 o 
   1   5   8      147.91      140.94      3.19 o 
   2   5   8      423.45      405.27      4.59 o 
   3   5   8       76.43       82.56      2.19 o 
   4   5   8      101.94       98.06      2.15 o 
   5   5   8       89.93       89.40      2.72 o 
   6   5   8       36.09       30.48      6.29 o 
   0   6   8       83.05       91.38      4.43 o 
   1   6   8      510.68      498.87      4.39 o 
   2   6   8      637.89      643.99      4.90 o 
   3   6   8        8.58        9.17      0.98 o 
   4   6   8       18.88       15.56      2.40 o 
   5   6   8       44.88       41.58      3.72 o 
   6   6   8      188.43      206.50      7.37 o 
   0   7   8     1020.28      994.11      9.87 o 
   1   7   8      501.20      485.22      4.50 o 
   2   7   8      314.14      297.88      3.07 o 
   3   7   8      106.03      114.35      3.10 o 
   4   7   8       12.55       12.81      2.12 o 
   5   7   8      109.31      113.30      4.28 o 
   6   7   8       49.14       55.93      6.43 o 
   0   8   8      292.66      295.34      5.55 o 
   1   8   8       11.24        9.87      1.79 o 
   2   8   8       62.99       59.66      2.67 o 
   3   8   8       21.66       18.89      2.36 o 
   4   8   8      245.58      240.99      4.80 o 
   5   8   8      109.37      115.92     12.67 o 
   0   9   8        9.72        7.21      2.88 o 
   1   9   8       42.15       40.34      2.22 o 
   2   9   8      185.45      192.96      4.14 o 
   3   9   8       67.51       57.96      7.12 o 
   4   9   8       24.15       14.30      5.50 o 
   5   9   8       25.97       12.78      4.39 o 
   0  10   8      401.55      398.50      6.15 o 
   1  10   8      180.05      184.20      3.91 o 
   2  10   8      131.34      126.34      3.99 o 
   3  10   8       29.92       30.31      2.56 o 
   4  10   8        6.89        4.62      3.80 o 
   0  11   8      763.22      777.34     11.33 o 
   1  11   8      142.74      137.16      3.90 o 
   2  11   8       27.51       30.81      2.61 o 
   3  11   8        2.83        3.22      2.80 o 
   4  11   8       36.52       39.92      9.65 o 
   0  12   8      104.28      102.25      6.09 o 
   1  12   8       37.50       41.58      3.46 o 
   2  12   8       10.72       11.52      2.54 o 
   3  12   8        5.57        4.99      3.20 o 
   0  13   8       83.99       69.93     16.69 o 
   1  13   8        9.23        6.52      2.83 o 
   2  13   8      120.85      131.81      5.23 o 
   1   0   9       10.00       15.73      3.11 o 
   2   0   9      719.25      713.52      8.02 o 
   3   0   9      137.50      142.35      5.54 o 
   4   0   9        0.52        4.17      2.69 o 
   5   0   9      650.35      626.29      7.41 o 
   6   0   9        1.44        1.20      2.55 o 
   0   1   9       71.78       76.12      3.82 o 
   1   1   9     1598.98     1552.37      9.18 o 
   2   1   9      463.84      482.33      4.69 o 
   3   1   9       52.24       57.82      2.73 o 
   4   1   9      214.54      217.60      3.46 o 
   5   1   9       20.08       19.96      2.25 o 
   6   1   9       43.27       33.13      2.95 o 
   0   2   9      300.37      276.34      5.28 o 
   1   2   9      107.67      110.65      3.06 o 
   2   2   9      320.81      301.55      4.03 o 
   3   2   9        9.44        9.87      2.25 o 
   4   2   9      286.21      289.53      3.85 o 
   5   2   9      205.48      214.83      3.54 o 
   6   2   9        8.28        5.97      2.20 o 
   0   3   9        9.99        7.42      2.93 o 
   1   3   9      123.37      116.36      3.14 o 
   2   3   9       59.20       66.82      2.88 o 
   3   3   9      335.45      326.89      4.69 o 
   4   3   9       63.26       76.14      2.93 o 
   5   3   9      173.89      182.95      3.45 o 
   6   3   9       90.21       86.96      5.21 o 
   0   4   9        0.44        0.96      2.83 o 
   1   4   9       43.79       53.69      2.59 o 
   2   4   9      965.32      920.77      6.69 o 
   3   4   9      214.31      222.14      4.01 o 
   4   4   9       16.78       16.57      2.18 o 
   5   4   9      205.52      207.21      3.04 o 
   6   4   9       16.92       13.61      4.42 o 
   0   5   9        7.34        9.43      2.61 o 
   1   5   9     1943.02     1911.94     10.84 o 
   2   5   9      177.52      168.26      3.47 o 
   3   5   9        9.29        8.03      2.23 o 
   4   5   9       16.29       12.96      1.74 o 
   5   5   9       26.89       31.79      3.45 o 
   6   5   9       21.75       22.29      3.58 o 
   0   6   9     1501.61     1511.49     11.91 o 
   1   6   9       40.07       42.84      2.99 o 
   2   6   9      321.31      317.59      4.84 o 
   3   6   9      331.12      313.68      3.58 o 
   4   6   9       24.18       21.38      1.73 o 
   5   6   9      147.69      166.35      4.49 o 
   6   6   9        7.47       14.24      4.68 o 
   0   7   9       10.39        7.94      3.63 o 
   1   7   9       76.12       80.66      2.48 o 
   2   7   9      476.11      468.07      4.35 o 
   3   7   9       11.22        8.72      2.13 o 
   4   7   9       50.74       47.74      4.04 o 
   5   7   9       84.38       96.55      4.24 o 
   0   8   9       45.35       44.20      3.71 o 
   1   8   9       39.03       39.77      2.42 o 
   2   8   9       59.96       54.46      3.97 o 
   3   8   9       19.99       19.64      3.43 o 
   4   8   9        1.98        1.12      2.48 o 
   5   8   9       42.85       31.89      4.67 o 
   0   9   9       32.91       36.30      3.51 o 
   1   9   9      151.22      158.86      3.47 o 
   2   9   9      109.96      108.98      3.68 o 
   3   9   9       27.64       28.20      5.17 o 
   4   9   9       28.48       14.16      7.22 o 
   5   9   9        6.88        8.85      4.66 o 
   0  10   9      493.29      491.30      7.66 o 
   1  10   9      124.02      125.30      3.57 o 
   2  10   9       92.24       85.26      6.60 o 
   3  10   9       99.99       98.35      3.87 o 
   4  10   9       23.45        8.97      4.65 o 
   0  11   9      100.41       98.68      4.74 o 
   1  11   9       49.07       41.70      4.98 o 
   2  11   9       24.67       18.91      3.01 o 
   3  11   9       28.22       21.41      4.59 o 
   4  11   9       48.77       37.14     13.17 o 
   0  12   9       37.14       35.17      8.11 o 
   1  12   9       27.81       32.44      4.80 o 
   2  12   9      156.89      162.46      4.20 o 
   3  12   9        7.53        6.03      3.48 o 
   0  13   9        0.00       -1.19      4.12 o 
   1  13   9       21.64       17.97      3.81 o 
   0   0  10      146.70      172.52      8.37 o 
   1   0  10      948.40      942.78      9.80 o 
   2   0  10      221.07      210.52      5.81 o 
   3   0  10      489.86      478.50      7.62 o 
   4   0  10       22.57       30.60      3.57 o 
   5   0  10        0.40        0.31      2.54 o 
   6   0  10        5.29        1.85      3.74 o 
   0   1  10        9.08        7.71      3.88 o 
   1   1  10      390.22      380.09      4.69 o 
   2   1  10     1008.22      988.93      7.34 o 
   3   1  10       22.24       23.11      2.86 o 
   4   1  10      278.02      278.00      4.15 o 
   5   1  10       61.82       66.46      3.18 o 
   6   1  10       44.23       38.87      3.45 o 
   0   2  10      310.57      344.40      6.22 o 
   1   2  10      323.45      328.92      4.65 o 
   2   2  10      205.92      221.61      3.94 o 
   3   2  10      166.84      172.06      3.78 o 
   4   2  10       45.06       45.01      3.01 o 
   5   2  10      231.46      240.25      3.91 o 
   6   2  10       49.00       40.54      4.02 o 
   0   3  10       32.11       38.26      4.24 o 
   1   3  10      218.34      225.84      4.03 o 
   2   3  10      181.43      180.97      3.50 o 
   3   3  10       20.40       20.81      2.55 o 
   4   3  10       91.20       95.82      3.03 o 
   5   3  10      105.26       99.56      2.75 o 
   6   3  10      152.22      150.91      5.09 o 
   0   4  10      217.42      204.61      5.75 o 
   1   4  10      120.66      108.96      3.56 o 
   2   4  10      338.14      354.99      4.68 o 
   3   4  10       40.40       37.74      2.99 o 
   4   4  10      109.94      113.41      3.70 o 
   5   4  10      148.47      143.31      3.01 o 
   6   4  10       12.67        8.44      3.52 o 
   0   5  10      177.94      188.15      5.93 o 
   1   5  10      999.30      963.71      7.38 o 
   2   5  10      135.30      138.84      3.89 o 
   3   5  10      261.67      253.84      4.05 o 
   4   5  10      416.19      420.57      4.46 o 
   5   5  10      160.67      176.57      4.63 o 
   6   5  10       15.86       12.63      3.54 o 
   0   6  10        1.01        0.51      2.08 o 
   1   6  10      157.93      154.43      3.16 o 
   2   6  10      725.61      734.62      6.53 o 
   3   6  10      188.21      196.38      3.82 o 
   4   6  10       48.61       53.71      3.82 o 
   5   6  10       91.86      113.17      4.54 o 
   0   7  10        0.01       -1.33      2.60 o 
   1   7  10      269.21      266.42      4.28 o 
   2   7  10       17.98       16.43      1.91 o 
   3   7  10      124.49      124.63      4.64 o 
   4   7  10       13.63       13.01      2.10 o 
   5   7  10       40.57       34.82      5.07 o 
   0   8  10       57.75       57.26      5.75 o 
   1   8  10      164.21      156.30      3.59 o 
   2   8  10      125.54      128.97      2.75 o 
   3   8  10       71.92       70.26      8.09 o 
   4   8  10       13.28        9.62      3.83 o 
   5   8  10      279.81      301.46      6.09 o 
   0   9  10        5.51        6.62      3.16 o 
   1   9  10      121.75      122.63      3.14 o 
   2   9  10      201.49      215.40      4.42 o 
   3   9  10        2.03        1.72      2.25 o 
   4   9  10      121.59      124.98      5.48 o 
   0  10  10       23.25       34.97      4.14 o 
   1  10  10       98.72      105.15      4.37 o 
   2  10  10       94.29      106.37      4.19 o 
   3  10  10        9.62        8.24      3.86 o 
   4  10  10       30.77       20.32      8.45 o 
   0  11  10        1.87        0.93      2.97 o 
   1  11  10       34.61       31.06      5.28 o 
   2  11  10       68.20       67.97     10.59 o 
   3  11  10       29.44       16.62      5.71 o 
   0  12  10        7.44        6.50      5.98 o 
   1  12  10        8.08        4.72      2.96 o 
   2  12  10       37.55       25.62      5.00 o 
   0  13  10        6.36        7.93      5.86 o 
   1   0  11      238.62      227.96      6.36 o 
   2   0  11       88.53      100.05      4.97 o 
   3   0  11       28.94       27.10      4.03 o 
   4   0  11       61.04       65.05      5.95 o 
   5   0  11      162.27      163.73      6.07 o 
   6   0  11       42.20       33.68      6.10 o 
   0   1  11       69.52       81.59      4.73 o 
   1   1  11      305.18      318.91      4.76 o 
   2   1  11      279.33      279.04      4.40 o 
   3   1  11      540.58      540.87      5.92 o 
   4   1  11       84.84       87.27      3.88 o 
   5   1  11      111.01      120.17      3.50 o 
   6   1  11        6.42        5.84      2.84 o 
   0   2  11      122.03      129.02      5.14 o 
   1   2  11      162.30      160.34      4.14 o 
   2   2  11      261.03      269.25      4.56 o 
   3   2  11      204.19      217.31      4.62 o 
   4   2  11        9.61       10.53      2.83 o 
   5   2  11       30.41       31.75      2.96 o 
   6   2  11       40.40       30.52      4.26 o 
   0   3  11        0.67        4.07      3.36 o 
   1   3  11       45.69       51.60      3.38 o 
   2   3  11      399.72      390.74      4.75 o 
   3   3  11      304.77      291.16      5.00 o 
   4   3  11      112.69      112.04      4.02 o 
   5   3  11      105.12      108.20      3.65 o 
   6   3  11        8.39        7.76      3.51 o 
   0   4  11      658.79      643.89      9.41 o 
   1   4  11      768.34      741.66      6.82 o 
   2   4  11       24.42       32.39      3.28 o 
   3   4  11       23.67       18.27      2.91 o 
   4   4  11      303.17      315.69      4.70 o 
   5   4  11       15.67       14.90      2.46 o 
   6   4  11        0.88        2.71      4.02 o 
   0   5  11       39.74       40.07      4.72 o 
   1   5  11      189.62      196.76      4.35 o 
   2   5  11      322.09      330.09      4.82 o 
   3   5  11       66.86       64.48      3.33 o 
   4   5  11      124.79      123.02      4.35 o 
   5   5  11       61.72       65.20      4.42 o 
   0   6  11      252.60      236.76      5.50 o 
   1   6  11      124.44      117.40      3.16 o 
   2   6  11       83.73       88.31      3.53 o 
   3   6  11      149.17      158.17      3.82 o 
   4   6  11       85.28       93.75      3.24 o 
   5   6  11        3.52        0.94      3.54 o 
   0   7  11       20.96       20.71      4.12 o 
   1   7  11      536.24      536.86      5.23 o 
   2   7  11       36.13       27.46      2.93 o 
   3   7  11      220.87      212.47      2.79 o 
   4   7  11       12.69       10.37      2.63 o 
   5   7  11      148.52      166.21      5.30 o 
   0   8  11      148.93      144.15      5.07 o 
   1   8  11       87.01       94.48      4.13 o 
   2   8  11        3.56        3.39      2.05 o 
   3   8  11      157.21      158.46      4.29 o 
   4   8  11       98.24      109.49      8.68 o 
   0   9  11       49.57       53.68      4.36 o 
   1   9  11       24.35       18.32      3.17 o 
   2   9  11      132.04      135.08      4.84 o 
   3   9  11       24.99       20.09      4.30 o 
   4   9  11       19.19       11.00      5.52 o 
   0  10  11      231.06      249.39      7.42 o 
   1  10  11       10.65        7.15      3.12 o 
   2  10  11       39.29       31.50      7.55 o 
   3  10  11       50.39       40.33      7.59 o 
   0  11  11       45.63       34.72     14.08 o 
   1  11  11       18.60       13.27      3.40 o 
   2  11  11        0.18       -0.29      2.20 o 
   3  11  11       40.73       32.27      6.60 o 
   0  12  11       25.04       18.20     14.47 o 
   1  12  11       75.31       95.44      4.52 o 
   0   0  12      125.16      115.59      7.74 o 
   1   0  12      343.81      362.33      7.25 o 
   2   0  12       73.68       69.25      6.05 o 
   3   0  12       57.80       62.81      5.20 o 
   4   0  12       63.11       72.51      6.26 o 
   5   0  12        8.38        6.03      3.76 o 
   6   0  12        8.20        4.17      4.27 o 
   0   1  12        5.69        6.62      3.85 o 
   1   1  12      190.15      186.77      4.59 o 
   2   1  12       66.24       59.32      3.53 o 
   3   1  12      150.52      160.79      4.09 o 
   4   1  12       38.00       38.65      3.55 o 
   5   1  12       95.74       99.43     11.71 o 
   6   1  12       13.28       16.75      3.33 o 
   0   2  12      130.40      126.83      5.60 o 
   1   2  12      179.78      166.56      4.30 o 
   2   2  12       32.90       32.47      3.27 o 
   3   2  12      455.81      449.22      5.88 o 
   4   2  12      411.37      406.77      7.05 o 
   5   2  12       34.24       25.54      3.15 o 
   0   3  12       93.89       91.22      5.72 o 
   1   3  12       72.28       77.30      3.75 o 
   2   3  12      384.32      395.20      5.52 o 
   3   3  12       29.01       28.32      3.26 o 
   4   3  12      134.93      138.28      6.50 o 
   5   3  12       23.69       16.04      3.57 o 
   0   4  12       35.86       39.54      4.71 o 
   1   4  12      298.79      313.06      5.48 o 
   2   4  12      276.51      294.97      5.12 o 
   3   4  12      436.53      437.75      5.76 o 
   4   4  12       13.09       16.34      2.71 o 
   5   4  12       59.59       66.06      4.23 o 
   0   5  12        3.90        7.10      3.85 o 
   1   5  12      276.74      280.83      4.69 o 
   2   5  12      163.54      172.06      4.30 o 
   3   5  12      217.41      233.46      4.67 o 
   4   5  12       22.77       22.76      2.71 o 
   5   5  12      103.38      115.34      5.25 o 
   0   6  12        0.61        3.21      3.41 o 
   1   6  12      124.97      133.75      4.29 o 
   2   6  12      240.32      248.63      5.32 o 
   3   6  12       56.76       52.41      6.78 o 
   4   6  12      129.28      131.67      4.23 o 
   5   6  12       38.43       39.64      4.60 o 
   0   7  12        1.55        1.71      3.19 o 
   1   7  12       15.08       14.32      2.53 o 
   2   7  12      190.54      194.97      3.97 o 
   3   7  12        8.68        5.76      2.97 o 
   4   7  12      215.83      228.93      5.61 o 
   0   8  12       14.22       17.29      4.98 o 
   1   8  12       22.19       19.43      2.86 o 
   2   8  12       90.18       84.03      3.69 o 
   3   8  12       93.66       91.12     10.07 o 
   4   8  12       59.95       59.19      8.32 o 
   0   9  12       26.69       22.67      5.45 o 
   1   9  12       27.78       16.64      4.61 o 
   2   9  12        1.93        1.09      2.57 o 
   3   9  12      145.04      157.35      5.58 o 
   0  10  12        0.03        0.03      2.74 o 
   1  10  12       16.99       12.82      3.85 o 
   2  10  12        1.09        0.54      2.92 o 
   3  10  12        0.83        0.29      3.54 o 
   0  11  12        2.27        4.42      5.14 o 
   1  11  12       12.38       10.18      3.49 o 
   2  11  12       63.71       46.86     10.48 o 
   1   0  13       16.06        9.29      4.54 o 
   2   0  13        5.01        5.46      4.00 o 
   3   0  13       80.45       77.60      7.16 o 
   4   0  13       89.23      103.50      8.28 o 
   5   0  13       10.16        6.38      4.82 o 
   0   1  13      529.38      540.89      9.48 o 
   1   1  13       54.80       52.78      3.63 o 
   2   1  13      386.48      394.45      5.60 o 
   3   1  13       44.17       43.70      3.69 o 
   4   1  13       33.90       28.73      3.86 o 
   5   1  13        9.26        4.18      3.38 o 
   0   2  13       27.59       29.15      5.15 o 
   1   2  13       17.11       18.30      3.45 o 
   2   2  13       65.58       72.30      4.72 o 
   3   2  13      170.64      171.91      5.06 o 
   4   2  13      190.49      193.94      5.63 o 
   5   2  13       15.10        8.67      3.32 o 
   0   3  13        0.05       -0.55      3.26 o 
   1   3  13      135.85      139.58      4.29 o 
   2   3  13      501.36      515.96      6.23 o 
   3   3  13      143.51      143.13      4.50 o 
   4   3  13       15.67       13.52      3.93 o 
   5   3  13       20.74       15.32      3.66 o 
   0   4  13       35.40       33.41      5.34 o 
   1   4  13        9.92        9.60      3.04 o 
   2   4  13      182.27      170.79      4.73 o 
   3   4  13      170.97      170.70      4.66 o 
   4   4  13      201.84      215.50      4.42 o 
   5   4  13       48.17       41.98      5.28 o 
   0   5  13      172.59      176.93      6.82 o 
   1   5  13       64.41       66.28      5.11 o 
   2   5  13      132.28      136.26      4.49 o 
   3   5  13      106.95      114.75      4.42 o 
   4   5  13       62.03       69.56      4.52 o 
   5   5  13       16.17       16.18      4.81 o 
   0   6  13       68.00       76.51      5.51 o 
   1   6  13       86.38       86.69      4.45 o 
   2   6  13      124.68      134.36      4.30 o 
   3   6  13      120.09      127.78      4.62 o 
   4   6  13       97.50      109.07      4.34 o 
   0   7  13        2.81        2.38      3.48 o 
   1   7  13       59.95       63.39      3.88 o 
   2   7  13      200.95      207.65      4.81 o 
   3   7  13       10.22        3.83      2.91 o 
   4   7  13       78.26       75.73      6.25 o 
   0   8  13      207.70      208.02      7.25 o 
   1   8  13       95.01       94.26      3.70 o 
   2   8  13       38.79       16.43      6.62 o 
   3   8  13      318.59      331.79      5.68 o 
   0   9  13       51.34       34.17     15.27 o 
   1   9  13      114.75      122.14      4.60 o 
   2   9  13       75.68       76.12     11.76 o 
   3   9  13        1.15        0.04      2.43 o 
   0  10  13        2.15        0.83      3.32 o 
   1  10  13       57.13       -0.23      3.90 o 
   2  10  13        5.01        3.31      3.47 o 
   0  11  13       15.57        4.28      5.50 o 
   1  11  13       77.41       69.80     10.67 o 
   0   0  14      129.98      142.25     11.01 o 
   1   0  14       26.50       20.81      5.92 o 
   2   0  14      183.41      198.22      8.17 o 
   3   0  14      182.10      173.03      8.10 o 
   4   0  14       32.11       31.71      6.96 o 
   5   0  14       12.34        8.77      5.27 o 
   0   1  14      100.18      121.83      6.33 o 
   1   1  14       16.69       14.32      3.47 o 
   2   1  14       20.29       19.65      3.65 o 
   3   1  14      133.77      130.63      4.51 o 
   4   1  14      127.64      142.17      5.47 o 
   5   1  14        2.49       -1.97      3.43 o 
   0   2  14      564.24      574.85     10.38 o 
   1   2  14       71.19       75.88      4.29 o 
   2   2  14      130.41      147.24      5.28 o 
   3   2  14      148.35      150.86      6.01 o 
   4   2  14       43.44       29.44      6.72 o 
   5   2  14        3.21        2.47      3.21 o 
   0   3  14        8.87        6.51      4.89 o 
   1   3  14      333.10      347.28      5.77 o 
   2   3  14       67.62       61.39      5.98 o 
   3   3  14      172.23      180.53      5.06 o 
   4   3  14       68.47       60.70      7.99 o 
   5   3  14        7.61        7.27      3.72 o 
   0   4  14      649.82      667.41     10.47 o 
   1   4  14      143.62      153.76      4.93 o 
   2   4  14      120.83      132.82      4.46 o 
   3   4  14       83.50       81.37      5.02 o 
   4   4  14        2.36        4.34      3.16 o 
   0   5  14       18.61       16.01      5.49 o 
   1   5  14       29.30       34.92      3.84 o 
   2   5  14       55.05       49.49      4.80 o 
   3   5  14       33.03       20.85      4.15 o 
   4   5  14       40.52       33.25      5.16 o 
   0   6  14      408.48      430.41      8.12 o 
   1   6  14        3.77        5.29      3.38 o 
   2   6  14       14.75        9.81      3.41 o 
   3   6  14        4.50        1.36      2.70 o 
   4   6  14       10.52        6.78      3.42 o 
   0   7  14        1.49        5.82      4.54 o 
   1   7  14      177.78      177.69      4.51 o 
   2   7  14       42.71       32.01      6.16 o 
   3   7  14       45.61       20.03      7.78 o 
   0   8  14       10.69        6.89      4.23 o 
   1   8  14       64.83       62.96      7.61 o 
   2   8  14       21.61        6.89      3.79 o 
   3   8  14       57.23       48.93     10.58 o 
   0   9  14       92.36      101.12      6.72 o 
   1   9  14       72.76       70.92     10.49 o 
   2   9  14       14.34        8.75      3.86 o 
   0  10  14       40.62       15.76      8.56 o 
   1  10  14       14.44        9.26      4.13 o 
   1   0  15        5.92        4.68      4.65 o 
   2   0  15       83.01       87.70      9.55 o 
   3   0  15        2.15        0.43      4.80 o 
   4   0  15        1.63        0.86      4.28 o 
   0   1  15       17.29       20.22      5.32 o 
   1   1  15      164.01      172.40      5.78 o 
   2   1  15       27.43       22.39      4.08 o 
   3   1  15        9.30       10.39      3.63 o 
   4   1  15       13.78        7.05      4.05 o 
   0   2  15      364.55      369.64      9.56 o 
   1   2  15      158.65      160.18      5.99 o 
   2   2  15       35.06       27.05      5.92 o 
   3   2  15       17.31       15.96      3.91 o 
   4   2  15        0.08        0.52      3.31 o 
   0   3  15       82.68       78.80      6.37 o 
   1   3  15       46.44       42.24      4.34 o 
   2   3  15        0.01       -0.51      2.51 o 
   3   3  15        7.15        8.47      3.69 o 
   4   3  15       37.81       30.59      4.65 o 
   0   4  15       22.17       13.48      5.71 o 
   1   4  15       23.96       19.63      4.01 o 
   2   4  15       36.48       30.68      4.76 o 
   3   4  15       33.84       27.96      4.58 o 
   4   4  15        9.07        6.59      3.72 o 
   0   5  15      345.40      356.29      8.99 o 
   1   5  15      175.93      187.32      5.18 o 
   2   5  15        9.07        3.60      3.20 o 
   3   5  15       89.77       81.29     11.40 o 
   4   5  15       15.52       10.71      3.93 o 
   0   6  15      188.32      203.12      7.36 o 
   1   6  15      103.98      112.81      6.20 o 
   2   6  15      156.08      162.27      5.28 o 
   3   6  15       27.89       22.88      5.61 o 
   0   7  15        3.78        4.17      4.49 o 
   1   7  15       29.28       29.53      4.38 o 
   2   7  15        5.59        4.70      3.65 o 
   3   7  15       88.17       86.69     13.69 o 
   0   8  15      211.86      228.89      7.88 o 
   1   8  15       18.72       16.84      3.83 o 
   2   8  15       46.12       38.57      9.23 o 
   0   9  15        9.37        5.52      4.94 o 
   1   9  15      177.17      198.59      7.24 o 
   0   0  16      292.46      294.78     12.31 o 
   1   0  16      233.84      242.52      9.07 o 
   2   0  16        3.28        0.15      4.53 o 
   3   0  16       26.58       13.85      8.17 o 
   4   0  16        1.04        3.62      6.08 o 
   0   1  16      352.18      325.45     10.45 o 
   1   1  16       54.69       53.07      5.13 o 
   2   1  16       10.84       12.43      4.00 o 
   3   1  16       19.80       17.15      3.93 o 
   4   1  16       59.07       46.19      5.39 o 
   0   2  16        2.50        7.16      5.24 o 
   1   2  16       49.44       52.29      4.52 o 
   2   2  16       52.69       42.34      9.22 o 
   3   2  16       60.92       51.07      9.48 o 
   4   2  16       22.61       13.80      4.56 o 
   0   3  16      634.94      651.02     13.32 o 
   1   3  16        1.10        1.58      3.23 o 
   2   3  16       29.86       21.76      5.94 o 
   3   3  16       32.86       20.61      4.59 o 
   0   4  16       75.50       99.44      7.21 o 
   1   4  16      113.09      127.84      5.27 o 
   2   4  16        3.41        2.55      3.17 o 
   3   4  16       69.73       60.04      9.41 o 
   0   5  16        1.77        1.71      5.11 o 
   1   5  16       53.01       46.14      9.55 o 
   2   5  16       41.44       26.54      6.63 o 
   3   5  16        8.87        7.06      4.05 o 
   0   6  16       69.76       64.07      7.15 o 
   1   6  16       20.61        8.52      3.50 o 
   2   6  16        1.61       -2.21      3.34 o 
   0   7  16      139.30      144.62      7.34 o 
   1   7  16       51.58       32.21      8.84 o 
   2   7  16        0.41       -0.33      2.98 o 
   0   8  16       54.44       45.72     11.32 o 
   1   0  17       34.00       26.36      8.49 o 
   2   0  17        0.01       -1.66      5.16 o 
   3   0  17        0.14       -0.17      4.05 o 
   0   1  17      126.75      143.61      8.13 o 
   1   1  17        9.16       11.60      4.16 o 
   2   1  17       47.90       54.40      6.94 o 
   3   1  17       25.62       13.45      4.07 o 
   0   2  17      116.62      122.23      7.87 o 
   1   2  17       26.23       27.85      4.55 o 
   2   2  17        1.71       -0.61      3.45 o 
   3   2  17       16.60       14.02      4.46 o 
   0   3  17       78.59       63.87     16.37 o 
   1   3  17       29.07       23.48      4.70 o 
   2   3  17       24.26       19.19      4.49 o 
   3   3  17       73.82       58.54      9.62 o 
   0   4  17       53.16       49.41     10.79 o 
   1   4  17       21.30       15.98      4.38 o 
   2   4  17      134.57      131.27      6.16 o 
   0   5  17      316.13      332.26     10.06 o 
   1   5  17       49.05       35.17      7.50 o 
   2   5  17        0.77       -0.76      3.43 o 
   0   6  17       10.80        9.60      5.44 o 
   1   6  17       45.39       26.27      7.02 o 
   0   0  18      139.07      130.79     12.27 o 
   1   0  18       24.44       26.82      7.03 o 
   2   0  18       19.94       25.14      6.85 o 
   0   1  18        1.14        0.80      5.66 o 
   1   1  18       33.63       29.00      5.68 o 
   2   1  18       20.46       15.16      4.83 o 
   0   2  18       20.46       17.83      7.24 o 
   1   2  18       63.20       54.98      5.61 o 
   2   2  18       53.13       33.46      7.40 o 
   0   3  18       74.56       55.03     13.84 o 
   1   3  18       40.21       35.69      6.00 o 
   0   4  18       65.64       56.48     17.09 o 
   1   4  18        9.64        6.60      4.23 o 
                                                 
